# Supplementary material for: Effects of the Clock Modulator Nobiletin on Circadian Rhythms and Pathophysiology in Female Mice of an Alzheimer’s Disease Model
Source: Biomolecules. 2021 Jul 9;11(7):1004. doi: 10.3390/biom11071004 (PMC8301787; doi:10.3390/biom11071004)
Supplement: Supplementary file 1 [file biomolecules-11-01004-s001.zip]

Archive with 1 entries (1 files):
- biomolecules-1269824-supplementary.pdf
